# Supplementary material for: Immunogenicity and Safety of Homologous and Heterologous Prime–Boost Immunization with COVID-19 Vaccine: Systematic Review and Meta-Analysis
Source: Vaccines (Basel). 2022 May 18;10(5):798. doi: 10.3390/vaccines10050798 (PMC9142990; doi:10.3390/vaccines10050798)
Supplement: Supplementary file 1 [file vaccines-10-00798-s001.zip]

Archive with 1 entries (1 files):
- vaccines-1703563-sup-revised.pdf
